# Supplementary material for: Development of in-house, indirect ELISAs for the detection of SARS-CoV-2 spike protein-associated serology in COVID-19 patients in Panama
Source: PLoS One. 2021 Sep 14;16(9):e0257351. doi: 10.1371/journal.pone.0257351 (PMC8439474; doi:10.1371/journal.pone.0257351)
Supplement: S1 Table — 1, de-identified sample number; 2, time since positive RT-PCR, days; nd, not determined. (XLSX) [file pone.0257351.s003.xlsx]

## Sheet: Hoja1
Minimal set of primary data, including Time (time since positive RT-PCR, days), and optical density for each ELISA assay.
	(1), de-identified sample number.
	(2), time since positive RT-PCR, days.
	(nd), not determined.
COVID-19 samples							Pre-pandemic samples
		OD at each ELISA assay						OD at each ELISA assay
sample (1)	Time (2)	RBD-IgG	RBD-IgM	Spike-IgG	Spike-IgM		sample (1)	RBD-IgG	RBD-IgM	Spike-IgG	Spike-IgM
1	25	2.303	2.95	2.064	2.722		1	0.356	1.906	1.236	0.439
2	11	0.628	1.394	0.769	1.206		2	0.075	0.147	0.089	0.27
3	4	2.42	3.41	2.109	3.083		3	0.14	0.362	0.118	0.341
4	13	1.89	1.757	1.815	1.505		4	0.168	0.766	0.16	0.777
5	10	2.267	3.157	1.895	2.734		5	0.169	0.174	0.094	0.39
6	3	0.496	1.47	0.295	1.039		6	0.106	0.178	0.109	0.245
7	23	2.179	2.937	2.002	2.265		7	0.121	0.311	0.107	0.313
8	19	2.171	1.95	1.994	0.771		8	0.17	0.614	0.118	0.391
9	23	2.182	2.558	2.03	1.934		9	0.463	0.207	0.104	0.35
10	24	2.31	3.528	2.108	3.236		10	0.148	0.309	0.15	0.552
11	22	2.085	3.091	1.843	1.47		11	0.127	0.321	0.105	0.517
12	16	2.307	3.035	2.114	2.678		12	0.227	0.31	0.223	0.404
13	13	2.211	2.896	2.013	2.757		13	0.074	0.207	0.093	0.476
14	30	2.131	2.934	1.898	2.23		14	0.169	0.127	0.219	0.284
15	25	2.287	1.608	2.07	0.932		15	0.136	0.728	0.106	0.622
16	9	2.266	2.781	2	2.066		16	0.094	0.221	0.502	0.279
17	5	2.228	3.035	1.846	2.06		17	0.13	0.522	0.105	0.464
18	17	2.28	3.101	2.066	2.632		18	0.133	0.138	0.452	0.289
19	25	2.261	2.815	0.033	2.2		19	0.101	0.276	0.102	0.35
20	11	2.157	1.358	1.763	0.965		20	1.048	0.282	0.144	0.409
21	14	2.006	2.882	1.266	2.656		21	1.321	0.086	0.035	0.157
22	21	1.695	1.875	1.343	1.619		22	0.097	0.293	0.1	0.539
23	8	2.295	2.031	1.962	1.537		23	0.083	0.157	0.084	0.255
24	43	2.014	0.933	1.746	1.028		24	0.27	0.248	0.238	0.516
25	40	2.181	0.797	1.984	1.979		25	0.115	0.225	0.144	0.974
26	26	2.188	2.532	1.978	1.956		26	0.266	0.239	0.143	0.418
27	17	2.262	1.861	1.964	1.036		27	0.187	0.842	0.125	0.719
28	10	2.266	1.197	1.886	0.847		28	0.303	0.428	0.164	0.755
29	11	2.158	3.097	1.892	2.613		29	0.117	0.2	0.268	0.518
30	0	1.233	1.951	0.851	1.627		30	0.733	0.315	0.136	0.287
31	6	2.299	3.153	2.007	2.76		31	0.164	0.257	0.118	0.392
32	7	2.216	3.169	1.867	2.608		32	0.138	0.401	0.084	0.385
33	9	2.176	2.853	1.997	2.67		33	0.107	0.176	0.243	0.222
34	11	1.11	1.032	0.404	0.554		34	0.163	0.47	0.121	0.576
35	13	2.05	2.067	nd	2.003		35	0.153	0.49	0.166	0.99
36	16	2.252	3	nd	2.692		36	0.191	0.593	0.123	0.648
37	7	0.702	2.146	nd	1.047		37	0.214	0.192	0.121	0.451
38	17	1.735	1.114	nd	0.992		38	0.272	0.634	0.636	0.195
39	61	2.208	2.061	2.078	1.835		39	0.146	0.33	0.09	0.373
40	50	2.311	1.322	2.184	0.685		40	0.098	0.114	0.088	0.131
41	14	2.301	2.328	2.165	1.732		41	0.13	0.283	0.113	0.565
42	28	2.258	3.067	2.17	2.91		42	0.158	0.27	0.213	0.438
43	24	2.251	3.014	2.061	2.715		43	0.198	0.793	0.127	0.721
44	9	2.199	3.215	2.159	2.996		44	0.125	0.201	0.24	0.439
45	13	2.067	2.584	1.996	2.867		45	0.225	0.166	0.105	0.288
46	9	2.269	2.746	2.714	3.244
47	22	2.337	3.294	nd	nd
48	12	0.483	0.158	nd	nd
49	15	2.147	3.478	nd	nd
50	17	2.296	3.029	nd	nd
51	18	2.129	1.775	nd	nd
52	14	2.35	3.481	nd	nd
53	16	2.121	3.321	nd	nd
54	20	2.334	3.363	nd	nd
55	16	2.357	2.389	nd	nd
56	14	2.147	2.887	nd	nd
57	12	1.199	2.693	nd	nd
58	10	2.146	2.695	nd	nd
59	12	2.308	2.809	nd	nd
60	11	2.173	3.215	nd	nd
61	13	2.041	3.121	nd	nd
62	13	2.49	3.291	nd	nd
63	13	2.264	2.436	nd	nd
64	15	2.261	3.189	nd	nd
65	12	2.182	2.48	nd	nd
66	15	2.116	2.653	nd	nd
67	13	2.471	3.119	nd	nd
68	17	2.183	2.642	nd	nd
69	18	2.426	2.576	nd	nd
70	17	2.183	3.255	nd	nd
71	20	2.404	3.234	nd	nd
72	17	2.421	3.463	nd	nd
73	16	2.322	3.639	nd	nd
74	21	2.264	3.243	nd	nd
75	10	2.24	3.568	nd	nd
76	12	2.204	2.91	nd	nd
77	12	2.381	3.276	nd	nd
